# Supplementary material for: In vivo evaluation of a monodisperse solid-in-oil-in-water miriplatin/ lipiodol emulsion in transcatheter arterial chemoembolization using a rabbit VX2 tumor model
Source: PLoS One. 2020 Aug 5;15(8):e0222553. doi: 10.1371/journal.pone.0222553 (PMC7406061; doi:10.1371/journal.pone.0222553)
Supplement: S1 Data — (XLSX) [file pone.0222553.s004.xlsx]

## Sheet: Sheet1
No	group	body_weight	tumor_diameter	Iodine_content	Saturation	HU_POD0	HU_POD2	washout_rate
vx10	control	2.7	21.5	970	8.1	131.4	58.3	55.6
vx11	experiment	2.8	19.8	1500	4.4	227.8	114.2	49.9
vx2	control	2.4	8	840	4	280.5	132.5	52.8
vx3	experiment	2.6	11.5	1100	7	199.6	126.1	36.8
vx4	experiment	2.8	14.6	1400	20.3	301.7	229.8	23.8
vx5	experiment	2.7	15.8	750	2.8	134	56.1	58.1
vx6	control	2.6	17	660	3.8	144.4	42.9	70.3
vx7	control	2.6	9.2	700	3.6	183.8	45.3	75.4
vx8	control	2.7	15.8	1800	2.1	165.3	80.9	51.1
vx9	experiment	2.8	15.3	750	4.1	163	74.7	54.2
